# Supplementary material for: Configurational Setup for Fully Robotic Distal Pancreatectomy with Splenectomy Using Hugo™ RAS and Ligasure™ RAS Maryland: First Case Report (With Video)
Source: J Clin Med. 2026 Mar 22;15(6):2423. doi: 10.3390/jcm15062423 (PMC13026485; doi:10.3390/jcm15062423)
Supplement: Supplementary file 1 [file jcm-15-02423-s001.zip]

Archive with 1 entries (1 files):
- jcm-4204483-supplementary.mp4
